# Supplementary material for: Oral Supplementation with Modified Natural Clinoptilolite Protects Against Cadmium Toxicity in ICR (CD-1) Mice
Source: Toxics. 2025 Apr 27;13(5):350. doi: 10.3390/toxics13050350 (PMC12116013; doi:10.3390/toxics13050350)
Supplement: Supplementary file 1 [file toxics-13-00350-s001.zip]

Archive with 1 entries (1 files):
- toxics-3573661-supplementary.pdf
